# Supplementary material for: Streptococcus sobrinus as a Predominant Oral Bacteria Related to the Occurrence of Dental Caries in Polish Children at 12 Years Old
Source: Int J Environ Res Public Health. 2022 Nov 15;19(22):15005. doi: 10.3390/ijerph192215005 (PMC9690266; doi:10.3390/ijerph192215005)
Supplement: Supplementary file 1 [file ijerph-19-15005-s001.zip]

Archive with 1 entries (1 files):
- ijerph-1984786-supplementary.pdf
